# Supplementary material for: In Vitro Digestion and Colonic Fermentation of UHT Treated Faba Protein Emulsions: Effects of Enzymatic Hydrolysis and Thermal Processing on Proteins and Phenolics
Source: Nutrients. 2022 Dec 24;15(1):89. doi: 10.3390/nu15010089 (PMC9824445; doi:10.3390/nu15010089)
Supplement: Supplementary file 1 [file nutrients-15-00089-s001.zip]

Archive with 1 entries (1 files):
- nutrients-2061017-supplementary.pdf
